# Supplementary material for: In Situ-Prepared Nanocomposite for Water Management in High-Temperature Reservoirs
Source: Gels. 2025 May 29;11(6):405. doi: 10.3390/gels11060405 (PMC12192235; doi:10.3390/gels11060405)
Supplement: Supplementary file 1 [file gels-11-00405-s001.zip]

Archive with 1 entries (1 files):
- gels-3611867-supplementary.pdf
